# Supplementary material for: Construction of Macroporous Co2SnO4 with Hollow Skeletons as Anodes for Lithium-Ion Batteries
Source: Gels. 2022 Apr 21;8(5):257. doi: 10.3390/gels8050257 (PMC9140520; doi:10.3390/gels8050257)
Supplement: Supplementary file 1 [file gels-08-00257-s001.zip]

Archive with 1 entries (1 files):
- gels-1676845-supplementary.pdf
